# Supplementary material for: Systematic druggable genome-wide analysis to identify potential therapeutic targets for urologic diseases
Source: Genes Dis. 2025 Nov 8;13(3):101922. doi: 10.1016/j.gendis.2025.101922 (PMC12819038; doi:10.1016/j.gendis.2025.101922)
Supplement: Multimedia component 2 [file mmc2.csv]

Table S2. Druggable genes with available cis-eQTLs
Gene_name
FGR
CYP51A1
LAP3
CD38
FKBP4
CAMKK1
RECQL
SLC22A16
MPO
ABCB4
ITGAL
MAP3K9
TBXA2R
MARK4
NOS2
MATK
CD79B
SCN4A
CACNA2D2
PSMB1
MGST1
GIPR
NISCH
CD4
FYN
MAP4K3
CD22
ALOX5
MAP4K5
CD6
CYP24A1
HGF
BIRC3
ABCC2
VIM
CD44
SLAMF7
PRKCH
IFNGR1
VRK2
MAP2K3
DAPK2
CYP46A1
FLT4
TDP1
ADRB1
HDAC9
TNFRSF9
LAMC3
MAPK9
PIK3CB
KCNQ1
KCNH2
F7
RIOK2
TBXAS1
HDAC7
TNK2
LTK
POLD1
HAGH
CASP8
NGFR
HIPK2
LPAR2
CALCRL
PKN2
ERBB3
MYLK
MAP2K4
SLK
GSTO2
PRKCQ
CDK13
PDE4A
TIE1
SLC9A3
FGFR2
TNFRSF1A
PRKCZ
ROCK1
HDAC4
DRD4
GUCY2C
SLC12A3
MAP4K4
RPS6KA2
ALDH3A2
TFRC
MARK2
FCGR2B
STK10
PDE8A
DHRS9
PTGS2
MAP3K13
TSG101
NUAK1
SLC12A1
TXK
TACR2
MARK3
PLD1
FMO4
ICAM3
RARB
TOP2B
IL4R
FGFR1
MKNK1
FDFT1
KEAP1
PSEN1
HSP90AA1
PTPRC
STK17B
GSK3B
ITGB5
ULK2
ITGAE
GSTP1
MAP3K4
ABCB1
AKR1B1
MGST2
CEACAM6
HSD17B14
CETP
AURKA
SULT2B1
FKBP1A
GANAB
SLC9A1
ICAM1
IRAK3
IL5RA
ABCC6
ESR1
ANGPT2
CD200
SLC7A8
SLC22A17
TGFB2
COMT
PTGS1
PDE6C
FKBP5
SRPK1
HSP90AB1
SIRT1
JAK2
IL12RB1
ABL1
NRP1
MADCAM1
MKNK2
MAPK1
CYP2D6
CYB5R3
ARSA
CACNA1I
IL2RB
HDAC10
GSTZ1
DHRS7
HIF1A
RPS6KA5
PSMB5
APEX1
GSS
MMP9
ABHD12
CD40
STK4
TUBB1
SLCO4A1
NTSR1
PTK6
CSNK2A1
HCK
RIOK3
TNFSF13B
STK24
FLT1
DHRS12
MSLN
MAPK3
DHODH
MMP15
ABCC1
SLC7A5
LACTB
CSK
SGK3
CA2
RIPK2
IKBKB
PLAT
STK3
SQLE
GSR
TNFRSF10A
MAN2B1
KCNN4
MAP4K1
TUBB4A
CD37
FCER2
DMPK
AURKC
CCNE1
DYRK1B
AKT2
PRKD2
TGFB1
CD33
TYK2
GRIN2D
JAK3
MAG
CDK6
PIK3CG
PON2
EPHB6
HSPB1
CYP3A5
IMPDH1
AHR
TGFBR1
C5
ENG
TESK1
MAPK8
TNKS2
P2RX1
RPS6KB1
CHRNE
CCL2
HSD17B1
ABCC3
DHRS7B
PMP22
NFKB1
DCPS
CCND1
BIRC2
HIPK3
CD5
SLC22A18
VWF
CAMKK2
IL23A
KRT18
METAP2
LTA4H
ALDH2
SCNN1A
LTBR
VDR
IFNG
MAK
PPARD
MAPK14
SOD2
ICK
GLP1R
ALDH5A1
GMNN
CCND3
VEGFA
PRPF4B
TTK
SLC29A1
HBEGF
HMGCR
PDE8B
CLK4
ITK
PDE4D
PRLR
IL4
NR3C1
CSNK1A1
CD86
GRK7
ABCC5
CLCN2
ZAP70
GPD2
ACVR1
ITGA4
RTN4
FN1
GGCX
CHST10
IL1R2
IL1R1
STK16
STK25
TPO
ODC1
PRKD3
GRIN3B
EPHA4
GPX7
HDAC1
PLA2G4A
CD2
KCNQ4
AKT3
PLA2G2D
APH1A
MPL
AKR1A1
FAAH
TNFSF4
SERPINC1
RPS6KA1
CTSD
STK11
MMP8
CA14
CNR1
ALDH8A1
CTGF
ABCG2
SPP1
CCND2
CSF3R
PGF
TGFB3
ALDH6A1
DNMT3A
FKBP1B
TEK
CD274
TNFRSF10B
PTK2B
CHRNA2
EPHX2
TNFRSF8
CD80
CAT
CCR2
PIK3CA
ADORA3
CXCR4
FLT3
PTGFR
CIT
PKN1
EBPL
ATP7B
GUCY1B2
CDK2
AMD1
CHST8
ABCC10
NQO2
RIOK1
EREG
ABCC4
PTGER2
GRK4
KIR2DL1
OPRL1
IL1B
PLGLB2
CD70
TNFSF14
STK35
S1PR4
PSMB2
F10
THRA
MAP2K2
DYRK2
GFER
POR
SRD5A3
PPAT
ADORA2A
SMO
EIF2AK4
ALDH1A2
CCNT1
PARP2
EGLN3
SLC27A1
STK33
CYP2E1
PAK4
LAMA5
MAP3K10
DNMT1
SLC6A6
CA6
TOP2A
RARA
FMO5
RAF1
PPARG
RAMP1
PRKAA1
ATP1A4
CDK8
ALOX5AP
DSTYK
CCNA1
EPHB2
IMPA1
CA1
CCNB1
CDK7
GSTM1
GSTM5
GSTM3
ROCK2
IL6ST
IL2RA
HRH4
CYP2J2
DAGLA
TAOK3
UGT2B28
SRPK2
NT5E
MAP3K7
CDK4
ACVR1B
TEC
MDM2
EGLN1
GLUL
LAMC1
CYP27A1
CHST12
GPNMB
IL6
BLK
IL10
CDK9
PRPF4
IL11RA
ALDH1B1
PIM1
TUBB2A
RIPK1
TUBB2B
TPMT
PRCP
SLCO5A1
CASP1
MAP2K5
PAK6
ADAM10
CYP1B1
SLC5A6
CYP2C8
KIF11
ITGAV
SLC40A1
APH1B
PRKG2
FGF2
PDE5A
BMP2K
GSTCD
PPP3CA
ACVRL1
CELA1
MAP3K12
ITGB7
ESR2
IGF1R
CYP11A1
ULK3
SLC5A2
NPC1
MINK1
TP53
CSNK1D
PIP4K2B
ERBB2
PNMT
DPP9
IFNAR1
SOD1
SIK1
APP
AKT1
SLC47A1
SLC2A5
CYP4B1
ALDH9A1
GPA33
MGST3
NR1I3
ABL2
RORC
CTSK
PIP5K1A
ARNT
IKBKE
TAF1A
PARP1
PSEN2
EPHX1
PTPN7
GPR17
SLC22A14
NR1I2
CAMK2D
CCNA2
SRD5A1
MYLK4
PLA2G7
TPBG
SLC22A3
EPHA1
ADHFE1
SIGMAR1
UGCG
PTGES
NOTCH1
CAMK2G
CYP17A1
GSTO1
ADAM12
PAK1
NCAM1
HTR3B
GRIK4
CHEK1
ITGB1
FCGR1A
LATS2
HNMT
PDCD4
ADRA2A
IL18
CACNA1C
THRB
EIF4E
FER
NR3C2
PIGF
ADAM17
PDE3B
MBNL1
MERTK
SCN3A
ANGPT1
PRKCA
TNIK
EPHB1
CDK19
SLC16A1
SLC7A7
MAPK13
MS4A1
PHKG2
GHRL
MMP14
DHRS4
DHRS1
CACNA1D
KIT
DYRK1A
BRAF
HPD
HTR6
CDA
IFNAR2
IFNGR2
GART
SV2A
CBR1
CBR3
ALDH4A1
ACE
TNFRSF13C
PTGIR
ABCG1
ICOSLG
ITGB2
BRSK1
SIK3
CXCR5
IL6R
CHRNB2
FDPS
LMNA
CCR5
FGFR4
ITGA5
ALOX15
RPS6KA4
JAK1
DHRS3
NCSTN
CTSS
TGFA
HIPK1
SLC22A15
SLC15A2
CXCR1
ADORA1
TGFBR2
HDAC11
NUAK2
PRKCI
CTLA4
ICOS
CCR1
GRIK3
PRKCD
METAP1
GRM2
IL15
ITGA2
KLKB1
DAGLB
STK17A
CTSB
PHKG1
NOS3
CA3
ALDH7A1
SYK
ABCA1
ALDH1A1
TSHR
SLC18A2
RET
PRKCB
HTR3A
PPIB
PLK1
IGF2
RRM1
VKORC1
CA4
GPX4
DHRS13
CYP2S1
AXL
DAPK3
EEF2
TRPV3
TK1
MAP4K2
PTGDR
HIST1H1E
FNTA
STAT3
ADAM9
GSTM4
MAP2K1
CXCL10
ADRB2
P2RY12
PTK2
PTAFR
IL8
SCN9A
CD52
FASN
MAP3K2
SIK2
CHRNB1
ANKK1
KRT8
ADORA2B
MGMT
CD14
CDH2
GSTA4
CEACAM3
S1PR1
INSR
PRKCE
GRIK1
GAA
CHST11
PDE7B
NAT1
PPID
PTGER4
BCL2L1
PIK3CD
HDAC3
BCL2
LAMB2
BSG
RARG
CES2
DHCR7
ESRRA
ADCY5
MAP3K11
VEGFB
CCR9
SULT1B1
SLC19A1
SLCO4C1
SELP
TNK1
UGT8
SLC29A2
BRSK2
HRAS
CD248
SLC22A1
CHST2
NPPA
CCNE2
P2RY2
AURKAIP1
TUBB6
YES1
GPX2
CLK2
SLCO3A1
CDK5R1
TYMS
POLE
ULK1
GBA
IL17RA
IMPDH2
P4HTM
CD28
ERN1
GPR35
GAK
AURKB
GPBAR1
PAK2
S1PR5
CHST13
CXCR2
OXTR
NQO1
F2R
MUC16
SLC2A4
LIMK2
CSF1R
EPHB3
HCAR2
LCK
ABAT
CAMK1D
PTGDR2
EPHA10
RIPK4
SSTR3
TBK1
CHEK2
CCR4
SCN5A
PRKD1
CSF1
TOP1MT
PDE4B
GSTT1
CA13
MAPK11
MUC1
L3MBTL1
DLK1
PMEL
PRAME
KCNQ5
CYP2R1
CYP4F2
CYP4F12
BACE1
RXRA
CYP4F3
BCR
TNFRSF4
MAPT
TNFRSF18
PPARA
RHD
AKR1C1
EPOR
KCNJ11
DHRS4L2
HIST1H1C
PDCD1
SELL
DPYD
CNR2
LRRK2
KIR2DL4
H1F0
SF3B3
HLA-DRB1
AKR1C3
CTSE
RYR1
TUBB
PPIA
IARS
CD55
EPHB4
NCOR2
SULT1A1
SLC6A9
MME
CACNA1H
LAMA2
HDAC2
MMP1
HRH1
TRPV1
DAPK1
ADA
SCN8A
LAMB3
SRC
ABCB8
SULT1A2
SLC22A4
BLM
SLC22A5
HTT
MAP3K5
GSTK1
SLC28A3
ELANE
DPP4
PDCD1LG2
CFD
UGT2B17
ADH5
IRAK4
LPAR1
HSD17B11
PIM3
TXNRD1
HLA-DRB5
MMP17
F5
GRIN3A
MTOR
PNP
CES1
CD3E
MAP3K3
DDO
RXRB
PSMB8
HLA-DRA
ABHD16A
DDR1
GABBR1
PRSS1
PSENEN
PDE7A
SMN2
HLA-A
GPX3
TRGV3
TRBV7-1
IGHE
CHUK
GSTM2
S1PR3
UGT2B11
LTB4R
CSNK1E
VAMP2
LTA
LTB
DHFR
TRAC
TNF
GPX1
TNFSF12
TLR9
KIR2DL3
LYN
MGAM
FNTB
PDF
MC1R
ITGB3
S1PR2
EGLN2
FUCA2
GCLC
BAD
KDM1A
MAP3K14
DBF4
CDKL3
CDK11A
MMP25
DYRK4
SLC6A13
PRSS3
PTBP1
PIK3C2A
PLAUR
PPP5C
BRCA1
CAPN1
ACPP
NR1H3
TYMP
UBA6
SLC18A1
PARP3
HSPA5
UTS2
RAD51
EIF2AK2
MCOLN3
SOAT1
CDK14
CDK17
BCAT1
CTSA
SLC12A2
ABCA7
KARS
ME1
KDM4A
SIRT2
PYGM
MAPK6
POLB
GBA2
TESK2
CSNK2A2
CDC42
MYO3B
SCARB1
MGLL
DPP8
ACACB
NAALAD2
PIK3C3
SLC1A3
LIPE
PPIE
CAD
PREP
EIF2AK1
DNMT3B
MAPKAPK5
P2RX7
RBBP9
BIRC5
TGM1
SNAP23
MAP3K1
CDC7
SCD
MTAP
XBP1
TSPO
TAB1
EP300
CTSG
GZMB
CDKL1
PYGL
NFKBIA
SGK2
CTSZ
CDC25B
AHCY
KLF5
PARP4
MLYCD
EEF2K
CTSH
SFRP1
DOT1L
PTPRS
LIG1
SIGLEC6
SIGLEC5
NAMPT
VIPR2
NOD1
CASP2
SERPINE1
GCK
EIF4H
LIMK1
KDM4C
PKD2L1
BMPR1A
LIPA
MAP3K8
PPIF
WNT3
GALK1
MLX
ALOX12
DUSP3
MANBA
CTSC
CPT1A
ASIC1
SLC11A2
TRPV4
GAPDH
LDHB
PRKAB1
GABRR2
STK38
PTP4A1
CCR6
SENP6
TARS
LNPEP
KAT2B
UMPS
NEK11
MAPKAPK3
ACVR2B
VIPR1
TNNC1
NKTR
NEK4
TTL
PSMD14
STAT1
IGFBP2
PASK
QPCT
KYNU
KISS1R
EPAS1
SCP2
ICMT
SRM
KMO
CDK18
ECE1
GALE
SLC2A1
SLC5A9
SGK1
PKD2
UCHL3
TRPM6
NEK6
NEK9
IDE
APAF1
TNFSF10
ACVR2A
PLAU
CISD1
ATF1
NR4A1
PDE1B
DBH
KCNJ2
ADCK4
DNPEP
NCOA3
PEPD
F13A1
CDKN1A
GLO1
BMP4
TGM3
CAPNS1
UBA2
FFAR2
NR1D1
STAT5A
TRAP1
PTPRB
PIN1
PTPN12
MCHR1
APOBEC3A
DUT
TPH1
PLD2
SIGLEC9
BCL2L2
KCNA5
LDLR
HSD17B3
IDO1
NR1H2
ACLY
ACACA
HSD17B7
PTPRA
CASP9
PIK3C2B
CSNK1G2
LARS
AMPD3
CAMK1
PTPN22
LDHA
CCNH
YARS
ERCC5
P2RX4
HNRNPA1
SMPD2
CPM
GPR55
NEK3
NMT1
TXN
TLR4
FPGS
ENPP2
PLAA
PPIL1
GGH
NEK1
KHK
PPM1B
ATIC
CDK15
PPIG
SENP7
NAAA
CASP6
VAMP1
RB1
SORD
HDC
BCL2A1
MBTPS1
IMPA2
IGFBP4
CACNA1A
SIRT3
SAE1
CARM1
PGD
MAP3K6
ADC
PTPRF
PPOX
MCL1
PI4KB
KCNN3
ACP1
CDC42BPA
CALM2
PTH2R
CTDSP1
NCEH1
SCD5
SNCA
PLK2
PIK3R1
PAM
FARS2
IGFBP3
PAOX
ATM
ST14
CSNK1G3
NEK7
QDPR
AKR1C2
ADAM8
PDK1
CAMK4
RASGRP3
GGPS1
STK32B
RANBP2
NR4A2
SLC5A10
UCHL1
ADAMTS1
ADAMTS5
AZIN1
ADK
KCNMA1
DCK
HKDC1
SMG1
CPT2
PSMG3
ADAMTS4
SLC5A11
HLCS
C1R
NAE1
RGS12
CALM3
PDE9A
LSS
S100B
CCL5
EIF4A1
SLC1A7
CTRC
ALPL
VCAM1
NLRP3
OXER1
MAPKAPK2
CAPN2
ADCK3
HPGDS
STK36
PTPN13
ALB
CPA3
SNRK
TKT
CDC25A
GUCY1A3
HPGD
PGGT1B
F2RL1
CASP3
FBP1
VCP
STK32C
CASP7
WEE1
MAPK7
TK2
HSP90B1
ANPEP
STAT6
PIP4K2C
SMAD3
MARS
SLC27A4
NOD2
DPEP2
ENGASE
MVD
KLK1
IGFBP6
SOAT2
CTNNB1
CX3CR1
ATG4B
BMP1
FEN1
AXIN2
CSNK1G1
AGPAT2
P2RY1
BRD3
YWHAG
USP47
GLB1
FOS
DCLK2
ELOVL6
CEL
FPR2
FPR1
CDC42BPG
LPAR3
P2RY6
C3AR1
RNASEH1
PPIH
EIF2AK3
TPSAB1
PPP1CA
OXSR1
RELA
HPSE
LIPM
TNKS
FKBP2
RCE1
STAT5B
PLK3
PHOSPHO1
CTSF
CMKLR1
NR1D2
ATR
PTPN2
LPL
RPS6KB2
SPHK1
RNPEP
DPP7
MAN1B1
KCNA3
NR2C2
JUN
UBE2N
DHFRL1
MPI
FUCA1
PTPN11
CCR8
CSNK1A1L
KCNE1
PRF1
EHMT1
NPM1
BACE2
C1S
FES
CCR3
UPP1
PTP4A2
KCNJ12
PLA2G6
TXNRD2
LPAR5
DGAT1
PRMT3
SV2B
PRKG1
PIP5K1C
FFAR4
PDE2A
MITF
USP7
TRPV2
PLA2G2C
CLCN1
SBK1
NDUFA4
WDR5
PTPN1
C5AR1
TXNRD3
PLCG2
GFPT1
MGEA5
TLK1
RYR2
STK39
CALM1
SLC5A3
CDC42BPB
SUCNR1
GRK5
SREBF2
TGM2
LIPN
BMPR2
BRD2
EHMT2
HSPA1B
HSPA1A
CPT1B
STK38L
ASIC3
LTB4R2
PPME1
PSMB11
APOBEC3G
AMY2B
PPIL3
MIF
PLA2G4B
CDK11B
CDK3
HCAR3
GPR142
CFH
WNT16
M6PR
TFPI
SLC4A1
IL32
MASP2
CD9
HFE
MRC2
LTF
VSIG2
ERP44
FAS
RNASET2
GRN
TIMP2
AGA
VCAN
CDH1
RTN4R
TG
ADAM28
CP
TNFRSF17
ADAMTS6
LTBP1
DKK3
COL23A1
FSTL4
GALC
ITIH4
ATP2B4
WNK1
NTN1
COL17A1
RORA
TGFBR3
NUCB2
MGAT4A
WDR1
LPHN1
ACTN1
PVR
ST6GAL1
ATP2A3
SEMA3A
SEMA3C
FBLN1
LAMP3
COL4A4
PLOD1
CD82
WNT11
B4GALT1
EPDR1
ADAMTS2
NID2
GNAS
EDEM2
CPXM1
SIRPG
OAS1
CHGB
ERP29
FLT3LG
DLD
ITGA6
TF
TRPM7
COL9A3
PCSK5
MAST3
IGFALS
GGT1
MFNG
PIK3IP1
HMOX1
PDGFB
APOL1
CSF2RB
GZMH
VRK1
PLTP
PROCR
ANGPT4
SIRPB1
JAG1
BPI
CST3
ACP5
FGF9
PLA2G15
CRISPLD2
METRN
IL21R
CPQ
IL7
FCGRT
AMH
RETN
OLFM2
LILRB5
PCOLCE
AEBP1
FKTN
PTGDS
ABCA2
C10orf54
SPOCK2
MINPP1
COL1A1
EFTUD2
STIM2
BST1
SIAE
ST3GAL4
IL10RA
CD69
SELPLG
WNT5B
RAB35
BTN3A3
CD83
GPLD1
LY86
POMC
WNT6
IL1RL1
IL18R1
IL18RAP
PROC
PLEK
CAPZA1
LEPR
CD58
NID1
SLAMF1
CD48
CD160
CR2
CD46
RPN2
LTBP2
CLU
SCPEP1
PLBD1
CRY2
CD244
LY9
LRP1
TUBA1B
TNFAIP6
PLA2G12A
C4BPA
C4BPB
SLC12A4
SDC4
PIGT
HIST1H3B
TREM1
SSR1
C3
CD93
BMP2
MMP24
ST3GAL3
PROZ
CCR7
PZP
FGFRL1
WFIKKN1
TNFRSF19
ADM2
IGLL1
TWSG1
CD68
RNASE1
PVRL2
PXDN
GDF15
COL5A1
ANGPTL6
ULBP2
LILRB2
F12
NAPSA
NDFIP1
VIMP
CHSY1
LGALS3
EMILIN2
SERPINF1
MATN2
FCRL2
CHI3L1
CHIT1
TPT1
PDZD2
C1QTNF6
SFTPD
CD180
CHL1
PTGFRN
NOTCH2
IL15RA
KLRC1
ACP2
GIF
TCN1
COL4A2
ADAMTS8
ANXA1
CD36
CD63
ITGA7
CD164
WNT10A
EDAR
AOAH
IL1RN
NOV
FGFBP2
THBS1
SEMA7A
MMRN1
CXCL9
EGF
FBN2
TAPBPL
CD27
CBLN3
FBLN5
ADAMTS17
PCSK6
HAPLN3
MFGE8
FURIN
ITGAX
CDH13
GALNS
KSR1
GFOD2
ASGR1
TNFRSF11A
COL6A1
ADAMTS10
MMEL1
CD53
FCGR2A
FCRL5
HDGF
GALNT2
GDF7
PDIA6
SUMF1
ITGA9
PTPRG
TRPC1
CORIN
SFRP2
PDGFC
PCYOX1L
TNFRSF21
GSN
CRB2
ADM
SERPING1
PTPRJ
ESAM
SIDT2
GPM6A
CD226
CRIM1
ITPR1
PRSS53
CCDC3
ITIH2
BICD1
MR1
BMP6
CD96
CD8A
ENPP3
JAM2
WNT7A
DKK2
TTN
ITGAD
ATP2B2
NRG1
LRP8
ST3GAL2
KCNJ15
TNFRSF14
HIST1H4H
SLAMF8
FGF17
MPZ
LAD1
SCUBE1
PSKH1
CPAMD8
NR2F6
KALRN
TFF3
ADAMTS13
MPZL3
AMICA1
PCSK7
FCRL3
COL26A1
DMKN
CXCL16
TNFSF13
ITIH3
DRAXIN
SCNN1D
NTNG1
EXTL2
IGSF8
SLAMF6
OLFML2B
ACP6
IL24
INHBB
ANTXR2
COL6A3
POGLUT1
FBLN2
FCRL1
CD200R1
DNASE1L3
PCOLCE2
CXCL5
PF4
RPN1
LRPAP1
PLXNB1
SCGB3A2
ERAP1
PI16
DEFA4
FREM1
QSOX2
CACNB2
HTRA1
LIPC
SPINT1
FBN1
C2
TUB
SCG5
CACNB3
KIR3DL1
SPINT2
SERPINF2
LTBP3
TNXB
IL7R
IL12A
COL4A3
THBS3
EFNA1
RNASE6
NRG4
BTD
ITGAM
TMED10
LILRA3
PDGFD
COL24A1
COL8A2
PRNP
CD8B
NEGR1
IL16
IL17D
CTSW
EFEMP2
MST1
CD34
PODN
C8G
CD151
KCNJ10
CHID1
BOLA1
PRSS36
CA8
FCER1A
ITLN1
NRXN1
GREM2
FKRP
FCRL6
AATK
SGSH
IFNL1
VMO1
COL18A1
BMP8A
NOG
FAM3B
CRELD2
EFNA5
RNLS
TMED9
TNFAIP2
GP1BA
TCN2
IFITM1
LAMP1
CD300LF
FCAR
HYAL3
LILRA5
BCAM
COL4A1
SEMA4D
SCGB1C1
AGRN
ZP3
RHCE
HIST1H4D
VSTM1
HMGB1
NCR1
IL1RAP
ATP2A1
COL27A1
FAM3C
HIST1H3E
IGF2R
SERPINA1
IL27
HIST1H3D
COL13A1
ENTPD6
ENPP1
CR1L
PSAP
SIRPA
GRK6
HIST1H4E
CD247
CAPZA2
CR1
FCGR3A
COL11A2
NOTCH4
AGER
NEU1
APOM
NCR3
HLA-C
HLA-G
KLRC2
IGLV4-60
IGHG1
IGHG3
DARC
LCAT
KLRK1
DNASE1
ITGA1
TNFRSF25
IFI30
KIR2DS4
HLA-DPB1
ORM2
ORM1
HLA-DPA1
HLA-B
HLA-DQA2
DEFA3
LILRA4
KIR3DL2
TNFRSF13B
AQP1
HLA-DOB
EGFL8
CNTF
LILRA6
FCGR2C
C4A
INSL3
HP
GH1
HS3ST1
CYP26B1
PRSS22
ITGA3
CCL3
ALDH3B1
CELSR3
PGLYRP1
ST3GAL1
REV3L
HEBP1
ATP2C1
SERPINB1
KCNG1
BTN3A1
TNFRSF1B
VCL
TUBG2
TRIO
MSR1
PSMA4
RRM2B
COL9A2
H6PD
LY75
OPN3
PTPRN
RELT
IL17RB
STYK1
SLC6A16
CA11
GPC1
ATP2C2
CHI3L2
CD84
CACNB1
MAST4
ATP1B3
SLC44A1
FSTL3
VASH1
LMCD1
SPEG
HMMR
SLC24A1
LMAN1
C19orf10
TUBE1
CELSR1
KLHL20
CST7
TULP3
EDN1
PKD2L2
FKBP7
DCT
COL5A3
MOK
IMPG2
IL12RB2
COL19A1
P2RX5
CD59
FCN1
OVGP1
MAST2
TMPRSS11E
ATRN
LAG3
LTBP4
LYZ
DNAJB11
GNPTG
CD209
MCOLN1
FCGBP
CECR1
BAMBI
TPSD1
CRISP3
BRPF3
ITPR3
TMED1
KCNK6
HSD3B7
HCN2
KLHL22
SNAP29
MMP11
P2RX6
GGT5
PPIL2
ADRBK2
LGALS1
TIMP3
UPK3A
CHADL
COCH
LGMN
PSMA6
PSMA7
TRIB3
RSPO4
OLFM4
PRSS33
XYLT1
FZD3
TULP2
NUCB1
IL4I1
LILRB1
LILRA1
GPI
CLEC11A
STX1A
CRHR2
NPTX2
PSMA2
CNTNAP3
TNFSF8
RLN2
RLN1
KCNT1
GDF10
SMC3
PSMB3
TUBD1
ICAM2
LGALS3BP
CCL8
NAGLU
FAM20A
PF4V1
[truncated: 608 more rows]
